# Supplementary material for: Development of Valid and Reliable Questionnaire to Evaluate Knowledge, Attitude, and Practices (KAP) of Lifestyle Medicine Domains
Source: Healthcare (Basel). 2024 Aug 20;12(16):1652. doi: 10.3390/healthcare12161652 (PMC11353863; doi:10.3390/healthcare12161652)
Supplement: Supplementary file 1 [file healthcare-12-01652-s001.zip]

Archive with 1 entries (1 files):
- healthcare-3063095-supplementary.pdf
